# Supplementary material for: Survival Rates of Short Dental Implants (≤6 mm) Used as an Alternative to Longer (>6 mm) Implants for the Rehabilitation of Posterior Partial Edentulism: A Systematic Review of RCTs
Source: Dent J (Basel). 2024 Jun 17;12(6):185. doi: 10.3390/dj12060185 (PMC11202938; doi:10.3390/dj12060185)
Supplement: Supplementary file 1 [file dentistry-12-00185-s001.zip]

Archive with 1 entries (1 files):
- dentistry-2957722-supplementary.pdf
